# Supplementary material for: Flavivirus NS1-triggered endothelial dysfunction promotes virus dissemination
Source: PLoS Pathog. 2025 Dec 31;21(12):e1013811. doi: 10.1371/journal.ppat.1013811 (PMC12779140; doi:10.1371/journal.ppat.1013811)
Supplement: S1 Raw Data — (XLSX) [file ppat.1013811.s004.xlsx]

## Sheet: Figure 1
Panel B	DENV dissemination experiments in vivo in the presence of anti NS1 mAb
Mouse	DENV RNA detection in mouse tissues
Experimental conditions
Lung		Lung
IgG	2B7	Stats	IgG	2B7
73.2891	93.0918	Number of values	6	7
89.3886	39.1364	Minimum	73.29	14.81
75.9043	83.0582	Maximum	162.8	93.09
105.514	80.9432	Range	89.52	78.28
162.805	46.23	Mean	100	61.16
93.0918	70.8567	Std. Deviation	32.95	28.4
	14.8087	Std. Error of Mean	13.45	10.74
Panel D-G	DENV dissemination experiments in vivo
Mouse	DENV RNA detection in mouse tissues
Experimental conditions
Lung		Lung			Liver		Liver			Spleen		Spleen			Blood		Blood
OVA	NS1	Stats	OVA	NS1	OVA	NS1	Stats	OVA	NS1	OVA	NS1	Stats	OVA	NS1	OVA	NS1	Stats	OVA	NS1
164.57	41.4526	Number of values	15	15	74.9107	48.8106	Number of values	15	15	111.894	108.95	Number of values	15	15	60.8764	40.1451	Number of values	15	15
68.9299	194.288	Minimum	17.54	34.83	50.4183	163.091				24.4816	42.8887	Minimum	11.8	2.374	114.165	61.2178	Minimum
123.868	656.169	Maximum	291.4	1028	80.8196	203.346	Minimum	0	48.81	136.047	17.4129	Maximum	223.8	511.7	47.3574	59.388	Maximum	10.16	12.77
17.5448	222.185	Range	273.8	993.1	254.622	132.251	Maximum	254.6	885.3	50.8218	198.146	Range	212	509.3	100.021	104.9	Range	232.6	1576
125.088	34.8312	Mean	100	289.2	39.2295	211.721	Range	254.6	836.5	176.755	68.6106	Mean	100	136.5	177.581	105.533		222.4	1563
64.4412	146.464	Std. Deviation	75.04	292	35.4023	98.6201				81.2703	180.596	Std. Deviation	59.39	130.2	198.769	119.981	Mean
188.47	319.071	Std. Error of Mean	19.37	75.38	0	172.324	Mean	99.99	226.3	152.053	174.064	Std. Error of Mean	15.33	33.62	147.687	52.84	Std. Deviation	100	231.5
19.1931	494.752				136.976	643.815	Std. Deviation	79.34	236.1	67.4219	205.263				13.5905	78.2391	Std. Error of Mean	69.51	402.2
127.896	1027.91				227.622	885.264	Std. Error of Mean	20.48	60.96	99.255	53.2728				39.9531	1575.56		17.95	103.8
27.8425	87.681				23.8549	56.6978				64.6951	49.4699				10.1611	48.7039
291.376	66.8288				174.537	120.865				223.751	257.279				232.632	173.449
92.3494	655.214				96.3224	352.637				50.9524	511.72				121.823	605.043
19.5587	57.8688				19.6609	62.9902				11.7979	39.7723				18.4857	12.7744
99.4514	131.889				186.222	82.9747				94.0043	2.37397				85.1324	80.5189
69.4217	201.96				99.4022	159.601				154.799	138.324				131.766	353.17

## Sheet: Figure 2
Panel B	TEER (%) during virus dissemination experiments												Panel C	TEER (%) during virus dissemination experiments												Panel D	TEER (%) during virus dissemination experiments
human EC	HPMEC (Human Lung Endothelial Cells)												human EC	HUVEC (Human Umbilical Vein Endothelial Cells)												human EC	HBMEC (Human Brain Microvascular Endothelial Cells)
Experimental conditions													Experimental conditions													Experimental conditions
Treatment with Flavivirus NS1 proteins						Stats	Treatment with Flavivirus NS1 proteins						Treatment with Flavivirus NS1 proteins						Stats	Treatment with Flavivirus NS1 proteins						Treatment with Flavivirus NS1 proteins						Stats	Treatment with Flavivirus NS1 proteins
Untreated (baseline)	DENV	ZIKV	WNV	JEV	YFV		DENV	ZIKV	WNV	JEV	YFV		Untreated (baseline)	DENV	ZIKV	WNV	JEV	YFV		DENV	ZIKV	WNV	JEV	YFV		Untreated (baseline)	DENV	ZIKV	WNV	JEV	YFV		DENV	ZIKV	WNV	JEV	YFV
100	94.0887	99.5049	102	99.0291	101.493	Number of values	12	12	12	12	12		100	93.7824	91.8782	101.538	104.712	102.031	Number of values	14	14	14	14	14		100	92.1053	88.7755	90.1042	89.6373	96.3351	Number of values	18	18	18	18	18
100	96	101.99	103	100.98	101.485	Minimum	77.42	94.62	96.7	92.31	83.52		100	93.6842	96.3542	105.82	103.125	101.01	Minimum	75.68	78.91	97.3	99.32	96.6		100	89.5833	89.1192	92.1053	90.7216	95.8549	Minimum	75.32	75	77.78	80.52	91.67
100	93.5323	100.995	101.485	99.5122	102.525	Maximum	96	108.9	108.9	108.9	102.5		100	93.1937	95.288	101.579	101.047	101.042	Maximum	93.78	96.35	107.8	109.2	106.4		100	91.133	93.5323	91.133	93.0348	100	Maximum	94.47	94.09	93.63	97.98	105.6
100	94.9239	102	100	102.488	102.488	Range	18.58	14.27	12.19	16.58	19.01		100	93.6842	94.7644	100.521	100.526	100	Range	18.11	17.44	10.5	9.9	9.784		100	89.604	92.1182	91.1765	94.9495	100.985	Range	19.15	19.09	15.85	17.46	13.89
100	83.5165	107.692	107.692	107.692	94.5055	Mean	84.88	101.1	102.2	101.6	92.45		100	85.1064	86.5248	103.546	109.22	104.965	Mean	86.45	86.53	101.3	102.8	100.7		100	91.4573	92.1182	91.6667	96.9697	99.0148	Mean	86.19	88.81	88.81	90.97	98.01
100	81.3187	105.495	96.7033	94.5055	87.9121	Std. Deviation	7.402	4.364	4.175	4.91	7.585		100	89.3617	86.5248	107.801	109.22	106.383	Std. Deviation	5.556	5.932	2.912	3.099	2.65		100	91.9598	94.0887	91.6667	96.9697	100	Std. Deviation	6.337	4.596	4.311	4.916	3.445
100	79.1209	98.9011	105.495	105.495	85.7143	Std. Error of Mean	2.137	1.26	1.205	1.417	2.19		100	83.7838	85.1351	97.2973	101.351	101.351	Std. Error of Mean	1.485	1.585	0.7782	0.8282	0.7084		100	91.4573	91.6256	88.7255	91.9192	101.478	Std. Error of Mean	1.494	1.083	1.016	1.159	0.8119
100	81.3187	96.7033	96.7033	92.3077	83.5165								100	75.6757	82.4324	100	104.054	100								100	89.9497	89.6552	89.2157	93.4343	100.493
100	80	97.7778	108.889	104.444	88.8889								100	85.7143	78.9116	97.9592	102.041	99.3197								100	92.4623	93.1034	92.1569	97.9798	99.5074
100	77.7778	108.889	102.222	108.889	88.8889								100	81.6326	85.7143	100.68	100.68	100.68								100	94.4724	92.1182	93.6274	97.4748	100.985
100	77.4193	94.6237	96.7742	101.075	88.172								100	85.7143	78.9116	97.9592	102.041	99.3197								100	80.7339	88.0734	89.9083	89.9083	95.4128
100	79.5699	98.9247	105.376	103.226	83.871								100	81.6326	85.7143	100.68	100.68	100.68								100	84.4037	89.9083	86.2385	89.9083	97.2477
													100	82.9932	82.9932	100.68	99.3197	96.5986								100	78.8991	88.0734	91.7431	88.0734	95.4128
													100	84.3537	80.2721	102.041	100.68	96.5986								100	78.8991	86.2385	91.7431	88.0734	95.4128
																										100	75.3247	85.7143	83.1169	80.5195	93.1169
																										100	77.9221	83.1169	83.1169	85.7143	95.7143
																										100	80.5556	75	83.3333	83.3333	91.6667
																										100	80.5556	86.1111	77.7778	88.8889	105.556
Panel E	DENV dissemination experiments (Fold-increase)											Panel F	DENV dissemination experiments (Fold-increase)											Panel G	DENV dissemination experiments (Fold-increase)
human EC	HPMEC (Human Lung Endothelial Cells)											human EC	HUVEC (Human Umbilical Vein Endothelial Cells)											human EC	HBMEC (Human Brain Microvascular Endothelial Cells)
Experimental condition												Experimental condition												Experimental condition
Treatment with Flavivirus NS1 proteins					Stats	Treatment with Flavivirus NS1 proteins						Treatment with Flavivirus NS1 proteins					Stats	Treatment with Flavivirus NS1 proteins						Treatment with Flavivirus NS1 proteins					Stats	Treatment with Flavivirus NS1 proteins
DENV	ZIKV	WNV	JEV	YFV		DENV	ZIKV	WNV	JEV	YFV		DENV	ZIKV	WNV	JEV	YFV		DENV	ZIKV	WNV	JEV	YFV		DENV	ZIKV	WNV	JEV	YFV		DENV	ZIKV	WNV	JEV	YFV
1913.62	2.17916	2.39595	1.34872	0.723668	Number of values	4	4	4	4	4		5.30851	4.90804	1.22161	0.644164	0.779674	Number of values	4	4	4	4	4		140.074	92.1781	74.1399	88.5689	0.670012	Number of values	5	5	5	5	5
495.942	0.856147	1.70937	1.06385	1.01636	Minimum	376.9	0.65	1.298	0.8077	0.7232		5.29	4.92	1.22	0.643	0.779	Minimum	5.29	4.908	0.873	0.643	0.257		471.524	127.606	142.5	7.783	4.18	Minimum	26.93	17.72	14.24	7.783	0.1287
1914.29	2.18324	2.39766	1.34893	0.723197	Maximum	1914	2.183	2.398	1.349	1.016		9.06	6.23	0.976	0.675	0.472	Maximum	11.9	6.23	1.222	1.08	0.7797		471.524	418.015	142.5	127.606	7.783	Maximum	471.5	418	327.1	127.6	10.39
376.923	0.65	1.29808	0.807692	0.772116	Range	1537	1.533	1.1	0.5412	0.2932		11.9	5.04	0.873	1.08	0.257	Range	6.61	1.322	0.3486	0.437	0.5227		336.162	158.036	327.108	110.912	10.3889	Range	336.2	127.6	142.5	88.57	4.18
					Mean	1175	1.467	1.95	1.142	0.8088							Mean	7.89	5.275	1.073	0.7605	0.5719		26.9262	17.7174	14.2439	17.0173	0.128707	Mean	289.2	162.7	140.1	70.38	4.63
					Std. Deviation	854.4	0.8288	0.5423	0.2604	0.1402							Std. Deviation	3.208	0.6398	0.1762	0.2135	0.2551							Std. Deviation	199.8	152	117.4	54.81	4.451
					Std. Error of Mean	427.2	0.4144	0.2711	0.1302	0.07012							Std. Error of Mean	1.604	0.3199	0.08808	0.1067	0.1275							Std. Error of Mean	89.36	67.98	52.52	24.51	1.991
Panel H	ZIKV dissemination experiments (Fold-increase)											Panel I	ZIKV dissemination experiments (Fold-increase)											Panel J	ZIKV dissemination experiments (Fold-increase)
human EC	HPMEC (Human Lung Endothelial Cells)											human EC	HUVEC (Human Umbilical Vein Endothelial Cells)											human EC	HBMEC (Human Brain Microvascular Endothelial Cells)
Experimental condition												Experimental condition												Experimental condition
Treatment with Flavivirus NS1 proteins					Stats	Treatment with Flavivirus NS1 proteins						Treatment with Flavivirus NS1 proteins					Stats	Treatment with Flavivirus NS1 proteins						Treatment with Flavivirus NS1 proteins					Stats	Treatment with Flavivirus NS1 proteins
DENV	ZIKV	WNV	JEV	YFV		DENV	ZIKV	WNV	JEV	YFV		DENV	ZIKV	WNV	JEV	YFV		DENV	ZIKV	WNV	JEV	YFV		DENV	ZIKV	WNV	JEV	YFV		DENV	ZIKV	WNV	JEV	YFV
201.389	3.15972	0.923611	1.48148	1.84028	Number of values	4	4	4	4	4		12.5	50	0.72	0.814	0.868	Number of values	7	7	7	7	7		20.4819	97.7625	19.7935	30.8089	5.09466	Number of values	7	7	7	7	7
18.3007	0.482026	0.743464	1.11601	24.183	Minimum	18.3	0.482	0.498	0.639	0.871		7.24	6.44	0.551	0.75	0.24	Minimum	7.24	6.44	0.551	0.668	0.24		4.32215	6.84564	7.11409	6.00671	0.892617	Minimum	4.322	6.324	2.079	5.328	0.02251
25.4	1.35	0.498	0.639	0.871	Maximum	280	16.6	5.08	6.47	24.18		19.3	44.6	0.693	0.668	0.718	Maximum	19.3	50	0.952	0.916	0.868		8.14368	40.8614	2.55947	6.07137	1.61072	Maximum	20.48	97.76	19.79	30.81	5.095
280	16.6	5.08	6.47	14.8	Range	261.7	16.12	4.582	5.831	23.31		10.2	9.1	0.952	0.916	0.483	Range	12.06	43.56	0.401	0.248	0.628		9.55853	6.32393	2.07938	5.32846	0.0225079	Range	8.144	40.86	7.114	6.007	1.611
					Mean	131.3	5.398	1.811	2.427	10.42		12.5	50	0.72	0.814	0.868	Mean	12.61	30.17	0.6971	0.7686	0.5907		20.4819	97.7625	19.7935	30.8089	5.09466	Mean	10.78	42.47	8.716	12.95	2.174
					Std. Deviation	130.4	7.551	2.186	2.718	11.16		7.24	6.44	0.551	0.75	0.24	Std. Deviation	5.05	21.5	0.1346	0.0883	0.272		4.32215	6.84564	7.1141	6.00671	0.892618	Std. Deviation	6.917	40.75	7.857	12.2	2.066
					Std. Error of Mean	65.2	3.775	1.093	1.359	5.578		19.3	44.6	0.693	0.668	0.718	Std. Error of Mean	1.909	8.126	0.05088	0.03337	0.1028		8.14368	40.8614	2.55947	5.60714	1.61072	Std. Error of Mean	2.614	15.4	2.97	4.613	0.7808
Panel K	KUNV dissemination experiments (Fold-increase)											Panel L	KUNV dissemination experiments (Fold-increase)											Panel M	KUNV dissemination experiments (Fold-increase)
human EC	HPMEC (Human Lung Endothelial Cells)											human EC	HUVEC (Human Umbilical Vein Endothelial Cells)											human EC	HBMEC (Human Brain Microvascular Endothelial Cells)
Experimental condition												Experimental condition												Experimental condition
Treatment with Flavivirus NS1 proteins					Stats	Treatment with Flavivirus NS1 proteins						Treatment with Flavivirus NS1 proteins					Stats	Treatment with Flavivirus NS1 proteins						Treatment with Flavivirus NS1 proteins					Stats	Treatment with Flavivirus NS1 proteins
DENV	ZIKV	WNV	JEV	YFV		DENV	ZIKV	WNV	JEV	YFV		DENV	ZIKV	WNV	JEV	YFV		DENV	ZIKV	WNV	JEV	YFV		DENV	ZIKV	WNV	JEV	YFV		DENV	ZIKV	WNV	JEV	YFV
201.389	3.15972	0.923611	1.48148	1.84028	Number of values	4	4	4	4	4		1.48365	2.85047	0.632009	1.47196	1.10981	Number of values	4	4	4	4	4		66.3303	72.7518	250.575	152.13	1.7971	Number of values	3	3	3	3	3
18.3007	0.482026	0.743464	1.11601	24.183	Minimum	2.99	0.482	0.7435	0.51	0.029		1.76	0.924	1.4	0.662	0.556	Minimum	1.484	0.924	0.632	0.662	0.556		266.716	24.1939	751.676	320.853	10.5452	Minimum	21.6	24.19	107	32	0.188
2.99	1.47	1.13	0.522	0.293	Maximum	201.4	3.16	1.13	1.481	24.18		1.52	1.82	4.72	3.27	11.5	Maximum	2.22	2.85	6.37	3.27	11.5		21.6	24.2	107	32	0.188	Maximum	266.7	72.75	751.7	320.9	10.55
3.14	1.04	1.11	0.51	0.029	Range	198.4	2.678	0.3865	0.9715	24.15		2.22	1.49	6.37	2.52	8.31	Range	0.7364	1.926	5.738	2.608	10.94							Range	245.1	48.56	644.7	288.9	10.36
					Mean	56.45	1.538	0.9768	0.9074	6.586							Mean	1.746	1.771	3.281	1.981	5.369							Mean	118.2	40.38	369.8	168.3	4.177
					Std. Deviation	96.89	1.154	0.1812	0.4759	11.76							Std. Deviation	0.339	0.8091	2.718	1.148	5.402							Std. Deviation	130.5	28.03	338.5	145.1	5.574
					Std. Error of Mean	48.44	0.5772	0.09059	0.238	5.879							Std. Error of Mean	0.1695	0.4046	1.359	0.5738	2.701							Std. Error of Mean	75.36	16.18	195.4	83.78	3.218

## Sheet: Figure 3
Panel B	DENV dissemination experiments (% NS3 + cells)											Panel C	DENV dissemination experiments (% NS3 + cells)											Panel D	DENV dissemination experiments (% NS3 + cells)
human EC	HPMEC (Human Lung Endothelial Cells)											human EC	HUVEC (Human Umbilical Vein Endothelial Cells)											human EC	HBMEC (Human Brain Microvascular Endothelial Cells)
Experimental conditions												Experimental conditions												Experimental conditions
Treatment with Flavivirus NS1 proteins					Stats	Treatment with Flavivirus NS1 proteins						Treatment with Flavivirus NS1 proteins					Stats	Treatment with Flavivirus NS1 proteins						Treatment with Flavivirus NS1 proteins					Stats	Treatment with Flavivirus NS1 proteins
DENV	ZIKV	WNV	JEV	YFV		DENV	ZIKV	WNV	JEV	YFV		DENV	ZIKV	WNV	JEV	YFV		DENV	ZIKV	WNV	JEV	YFV		DENV	ZIKV	WNV	JEV	YFV		DENV	ZIKV	WNV	JEV	YFV
5.33333	0.553846	0.666667	0.923077	1.80769	Number of values	8	8	8	8	8		3.92157	2.72829	1.09804	0.837535	1.32493	Number of values	5	5	5	5	5		5.08996	4.21938	2.13581	3.41846	0.029019	Number of values	6	6	6	6	6
5.59889	0.635097	0.763231	1.02785	1.81337	Minimum	3.704	0	0	0	0.4821		2.50281	1.77809	0.441011	0.47191	1.16292	Minimum	2.503	1.594	0.441	0.4719	0.5462		5.55708	4.81431	1.67125	3.76204	0.025447	Minimum	5.09	1.821	1.388	1.246	0
3.70824	0.576837	0.734967	0.808463	1.10468	Maximum	5.599	0.6351	0.7667	1.028	1.813		4.59677	1.59409	0.897849	0.771505	1.49731	Maximum	5.289	2.728	1.492	0.8375	1.497		6.63017	2.46959	1.74574	2.96229	0.007908	Maximum	9.913	4.814	2.922	5.739	2.47
3.72222	0.548889	0.766667	0.704444	1.09556	Range	1.895	0.6351	0.7667	1.028	1.331		4.53782	1.61345	1.4916	0.684874	0.962185	Range	2.786	1.134	1.051	0.3656	0.9511		5.76531	1.82143	1.38776	2.31122	0	Range	4.823	2.993	1.534	4.493	2.47
3.847	0.044809	0.014754	0	0.677596	Mean	4.377	0.2974	0.3724	0.442	1.018		5.28893	2.47899	0.617647	0.630252	0.546218	Mean	4.17	2.039	0.9092	0.6792	1.099		9.91304	3.07826	2.92174	5.73913	2.46956	Mean	6.48	3.14	2.035	3.24	0.6622
5.25974	0.014935	0	0	0.655844	Std. Deviation	0.8524	0.3021	0.3866	0.4626	0.5431							Std. Deviation	1.05	0.5282	0.4121	0.1405	0.3668		5.92179	2.43575	2.34637	1.24581	1.44134	Std. Deviation	1.756	1.154	0.5529	1.514	1.053
3.7037	0.004815	0.022593	0.04	0.507407	Std. Error of Mean	0.3014	0.1068	0.1367	0.1636	0.192							Std. Error of Mean	0.4696	0.2362	0.1843	0.06284	0.164							Std. Error of Mean	0.7168	0.471	0.2257	0.6182	0.43
3.83929	0	0.010714	0.032143	0.482143
Panel E	ZIKV dissemination experiments (% NS3 + cells)											Panel F	ZIKV dissemination experiments (% NS3 + cells)											Panel G	ZIKV dissemination experiments (% NS3 + cells)
human EC	HPMEC (Human Lung Endothelial Cells)											human EC	HUVEC (Human Umbilical Vein Endothelial Cells)											human EC	HBMEC (Human Brain Microvascular Endothelial Cells)
Experimental conditions												Experimental conditions												Experimental conditions
Treatment with Flavivirus NS1 proteins					Stats	Treatment with Flavivirus NS1 proteins						Treatment with Flavivirus NS1 proteins					Stats	Treatment with Flavivirus NS1 proteins						Treatment with Flavivirus NS1 proteins					Stats	Treatment with Flavivirus NS1 proteins
DENV	ZIKV	WNV	JEV	YFV		DENV	ZIKV	WNV	JEV	YFV		DENV	ZIKV	WNV	JEV	YFV		DENV	ZIKV	WNV	JEV	YFV		DENV	ZIKV	WNV	JEV	YFV		DENV	ZIKV	WNV	JEV	YFV
1.98802	0.560479	0.856287	0.718563	1.40719	Number of values	6	6	6	6	6		3.0719	3.66013	0.759804	0.77402	1.04902	Number of values	7	7	7	7	7		1.60045	6.1521	0.255392	1.07151	0.834279	Number of values	10	10	10	10	10
2.13131	0.747475	1.05556	0.939394	1.29798	Minimum	1.714	0.5041	0.4707	0.5311	0.7201		3.40037	4.74772	0.872029	0.702742	1.36746	Minimum	1.992	3.228	0.02974	0.05603	0.07759		1.33858	7.52126	0.124409	0.811024	0.63622	Minimum	1.339	2.578	0.1244	0.811	0.5313
1.78981	0.910828	0.470701	0.66242	1.50955	Maximum	4.28	0.9631	1.056	0.9394	1.51		2.54486	4.22512	1.14845	0.926591	1.10441	Maximum	3.4	5.854	1.248	1.039	1.382		1.83709	5.96187	2.27036	1.06932	1.23917	Maximum	4	7.521	2.27	2.014	1.239
1.71429	0.963134	0.520737	0.792627	1.35945	Range	2.566	0.4591	0.5849	0.4083	0.7895		2.7305	3.61702	1.24823	1.03901	1.22695	Range	1.408	2.625	1.218	0.983	1.305		2.77703	4.05667	1.25578	0.949292	1.11409	Range	2.661	4.943	2.146	1.203	0.7079
4.27993	0.50405	0.513051	0.531053	0.720072	Mean	2.69	0.7666	0.721	0.7446	1.193		1.99187	5.85366	0.97561	0.934959	1.38211	Mean	2.606	4.366	0.7234	0.6413	0.8979		4	5.2	0.748571	0.828571	0.697143	Mean	2.278	4.715	1.253	1.254	0.7979
4.23529	0.913725	0.909804	0.823529	0.862745	Std. Deviation	1.223	0.1964	0.2497	0.1411	0.3217		2.25	5.22845	0.029741	0.056034	0.077586	Std. Deviation	0.4997	0.9553	0.5009	0.4148	0.5737		3.0625	4.6875	0.35625	0.846875	0.53125	Std. Deviation	0.8493	1.563	0.8118	0.4655	0.241
					Std. Error of Mean	0.4994	0.08018	0.102	0.05759	0.1313		2.25	3.22845	0.029741	0.056034	0.077586	Std. Error of Mean	0.1889	0.3611	0.1893	0.1568	0.2168		1.56647	3.15607	1.90173	1.46821	0.572254	Std. Error of Mean	0.2686	0.4942	0.2567	0.1472	0.07621
																								2.51579	4.79298	1.85614	2.01403	0.891228
																								1.56647	2.57803	1.90173	1.46821	0.572254
																								2.51579	3.0386	1.85614	2.01403	0.891228
Panel H	KUNV dissemination experiments (% infection U937DCSIGN Cells )											Panel I	KUNV dissemination experiments (% NS3 + cells)											Panel J	KUNV dissemination experiments (% NS3 + cells)
human EC	HPMEC (Human Lung Endothelial Cells)											human EC	HUVEC (Human Umbilical Vein Endothelial Cells)											human EC	HBMEC (Human Brain Microvascular Endothelial Cells)
Experimental conditions												Experimental conditions												Experimental conditions
Treatment with Flavivirus NS1 proteins					Stats	Treatment with Flavivirus NS1 proteins						Treatment with Flavivirus NS1 proteins					Stats	Treatment with Flavivirus NS1 proteins						Treatment with Flavivirus NS1 proteins					Stats	Treatment with Flavivirus NS1 proteins
DENV	ZIKV	WNV	JEV	YFV		DENV	ZIKV	WNV	JEV	YFV		DENV	ZIKV	WNV	JEV	YFV		DENV	ZIKV	WNV	JEV	YFV		DENV	ZIKV	WNV	JEV	YFV		DENV	ZIKV	WNV	JEV	YFV
3.32759	1.46552	0.8	0.051724	0.07069	Number of values	4	4	4	4	4		3.44333	2.34338	1.76949	1.29125	1.05213	Number of values	4	4	4	4	4		3.38938	2.25664	4.25664	2.55752	0.548673	Number of values	6	6	6	6	6
4.25641	0.948718	1.1282	0.058974	0.051282	Minimum	3	0.9487	0.7941	0.05172	0.05128		3.72493	1.91022	0.620821	1.09838	0.620821	Minimum	3.443	1.91	0.6208	1.098	0.6208		1.84737	1.76316	2.66842	1.51053	0.184211	Minimum	1.847	1.763	2.668	1.511	0.1842
3	1.55882	0.794118	0.833333	0.578431	Maximum	4.256	1.559	1.128	0.8333	0.5784		3.44333	2.34338	1.76949	1.29125	1.05213	Maximum	3.725	2.343	1.769	1.291	1.052		4.66338	3.97373	5.91133	4.72906	1.30706	Maximum	4.663	4.378	5.911	4.729	2.313
3	1.55882	0.794118	0.833333	0.578431	Range	1.256	0.6101	0.3341	0.7816	0.5271		3.72493	1.91022	0.620821	1.09838	0.620821	Range	0.2816	0.4332	1.149	0.1929	0.4313		4.47761	4.37811	5.80431	4.57711	1.15423	Range	2.816	2.615	3.243	3.219	2.129
					Mean	3.396	1.383	0.8791	0.4443	0.3197							Mean	3.584	2.127	1.195	1.195	0.8365		4.11594	3.50725	5.21739	4.17391	2.31304	Mean	3.624	3.177	4.679	3.479	1.218
					Std. Deviation	0.594	0.2928	0.1661	0.4492	0.2989							Std. Deviation	0.1626	0.2501	0.6632	0.1114	0.249		3.25301	3.18072	4.21687	3.3253	1.80241	Std. Deviation	1.039	1.003	1.225	1.265	0.7835
					Std. Error of Mean	0.297	0.1464	0.08304	0.2246	0.1494							Std. Error of Mean	0.08129	0.125	0.3316	0.05568	0.1245							Std. Error of Mean	0.4243	0.4096	0.5003	0.5164	0.3199

## Sheet: Figure 4
Panel B	TEER (%) during virus dissemination experiments											Panel C	TEER (%) during virus dissemination experiments
human EC	HUVEC (Human Umbilical Vein Endothelial Cells)											human EC	HUVEC (Human Umbilical Vein Endothelial Cells)
Experimental conditions												Experimental conditions
Treatment with Flavivirus NS1 proteins w/o anti-DENV NS1 mAbs					Stats	Treatment with Flavivirus NS1 proteins w/o anti-DENV NS1 mAbs						Treatment with Flavivirus NS1 proteins w/o anti-ZIKV NS1 mAbs					Stats	Treatment with Flavivirus NS1 proteins w/o anti-ZIKV NS1 mAbs
NS1(no mAbs)	10E6	2B7	2E9.E2	hIgG		NS1(no mAbs)	10E6	2B7	2E9.E2	hIgG		NS1(no mAbs)	ZKA25	ZKA53	ZKA39	hIgG	NS1(no mAbs)	NS1	ZKA25	ZKA53	ZKA39	hIgG
80.7339	99.4286	99.061	85.1064	80.8511	Number of values	3	3	3	3	3		82.4324	99.3197	107.801	83.7838	78.9116	Number of values	3	3	3	3	3
84.4037	98.977	100.948	82.9787	76.5957	Minimum	78.9	98.98	99.06	82.98	76.6		78.9116	100.68	97.2973	75.6757	85.7143	Minimum	78.91	99.32	97.3	75.68	78.91
78.8991	102.34	100.472	85.1064	80.8511	Maximum	84.4	102.3	100.9	85.11	80.85		85.7143	99.3197	100	85.7143	82.9932	Maximum	85.71	100.7	107.8	85.71	85.71
					Range	5.505	3.363	1.887	2.128	4.255							Range	6.803	1.361	10.5	10.04	6.803
					Mean	81.35	100.2	100.2	84.4	79.43							Mean	82.35	99.77	101.7	81.72	82.54
					Std. Deviation	2.803	1.825	0.9812	1.228	2.457							Std. Deviation	3.402	0.7855	5.454	5.327	3.424
					Std. Error of Mean	1.618	1.054	0.5665	0.7092	1.418							Std. Error of Mean	1.964	0.4535	3.149	3.075	1.977
Panel D	DENV dissemination experiments (% NS3 + cells)											Panel E	ZIKV dissemination experiments (% NS3 + cells)
human EC	HUVEC (Human Umbilical Vein Endothelial Cells)											human EC	HUVEC (Human Umbilical Vein Endothelial Cells)
Experimental conditions												Experimental conditions
Treatment with Flavivirus NS1 proteins w/o anti-DENV NS1 mAbs					Stats	Treatment with Flavivirus NS1 proteins w/o anti-DENV NS1 mAbs						Treatment with Flavivirus NS1 proteins w/o anti-DENV NS1 mAbs					Stats	Treatment with Flavivirus NS1 proteins w/o anti-DENV NS1 mAbs
NS1(no mAbs)	10E6	2B7	2E9.E2	hIgG		NS1(no mAbs)	10E6	2B7	2E9.E2	hIgG		NS1(no mAbs)	ZKA25	ZKA53	ZKA39	hIgG	NS1(no mAbs)	NS1	ZKA25	ZKA53	ZKA39	hIgG
12.9762	0.416667	0.130952	13.6905	10.3869	Number of values	3	3	3	3	3		5.89676	1.55381	0.932633	4.61942	5.35433	Number of values	3	3	3	3	3
10	1.13095	2.15476	9.30357	11.3155	Minimum	10	0.4167	0.131	9.304	10.39		5.52931	1.15136	0.496938	4.79965	2.50394	Minimum	5.529	1.151	0.4969	4.619	2.504
15	2.12	1.543	12.354	13.2	Maximum	15	2.12	2.155	13.69	13.2		6.132	2.101	1.23	5.342	3.567	Maximum	6.132	2.101	1.23	5.342	5.354
					Range	5	1.703	2.024	4.387	2.813							Range	0.6027	0.9496	0.7331	0.7226	2.85
					Mean	12.66	1.223	1.276	11.78	11.63							Mean	5.853	1.602	0.8865	4.92	3.808
					Std. Deviation	2.515	0.8554	1.038	2.249	1.433							Std. Deviation	0.3038	0.4767	0.3687	0.3761	1.44
					Std. Error of Mean	1.452	0.4938	0.5993	1.298	0.8276							Std. Error of Mean	0.1754	0.2752	0.2129	0.2171	0.8316

## Sheet: Figure 5
Panel B	DENV binding to NS1 (%)
Experimental condition
Untreated (no NS1)	BSA	DENV	ZIKV	Stats	Untreated (no NS1)	BSA	DENV	ZIKV
0.75	0.56	5.2	4.3	Number of values	3	6	6	6
0.49	0.75	7.65	5	Minimum	0.42	0.27	5.2	2.86
0.42	0.47	8.03	5.58	Maximum	0.75	0.85	8.03	5.58
	0.27	6.17	3.33	Range	0.33	0.58	2.83	2.72
	0.85	6.55	2.86	Mean	0.5533	0.6083	6.902	4.213
	0.75	7.81	4.21	Std. Deviation	0.1739	0.2166	1.115	1.011
				Std. Error of Mean	0.1004	0.08841	0.4551	0.4126
Panel C	ZIKV binding to NS1 (%)
Experimental condition
Untreated (no NS1)	BSA	DENV	ZIKV	Stats	Untreated (no NS1)	BSA	DENV	ZIKV
0.75	0.56	5.7	6.7	Number of values	3	6	6	6
0.49	0.75	6.35	8.25	Minimum	0.49	0.37	4.66	6.7
0.49	0.37	5.12	8.49	Maximum	0.75	0.963	6.35	8.49
	0.963	6.1	8.4	Range	0.26	0.593	1.69	1.79
	0.76	4.66	7.48	Mean	0.5767	0.6555	5.527	7.835
	0.53	5.23	7.69	Std. Deviation	0.1501	0.2101	0.6389	0.6864
				Std. Error of Mean	0.08667	0.08579	0.2608	0.2802

## Sheet: Figure 6
Panel A	DENV binding to NS1 (%)
Experimental condition
Untreated (no NS1)	BSA	WT	E343K	Stats	Untreated (no NS1)	BSA	WT	E343K
0.75	0.56	7.2	2.5	Number of values	3	3	3	3
0.49	0.75	7.65	2.45	Minimum	0.49	0.56	7.2	2.45
0.51	0.63	8.02	2.75	Maximum	0.75	0.75	8.02	2.75
				Range	0.26	0.19	0.82	0.3
				Mean	0.5833	0.6467	7.623	2.567
				Std. Deviation	0.1447	0.09609	0.4107	0.1607
				Std. Error of Mean	0.08353	0.05548	0.2371	0.0928
Panel B	Mean Fluorescence Intensity (MFI) NS1 binding to HPMEC
human EC	HPMEC (Human Lung Endothelial Cells)
Experimental condition
Treatment with Flavivirus NS1 proteins
Untreated (no NS1)	WT	E343K	Stats	Untreated (no NS1)	WT	E343K
1	8.279	9.515	Number of values	3	3	3
1	7.827	8.331	Minimum	1	7.446	7.389
1	7.446	7.389	Maximum	1	8.279	9.515
			Range	0	0.833	2.126
			Mean	1	7.851	8.412
			Std. Deviation	0	0.417	1.065
			Std. Error of Mean	0	0.2408	0.615
Panel C	TEER (%) during virus dissemination experiments
human EC	HPMEC (Human Lung Endothelial Cells)																					NS1(-)	WT (C+)	K343E
Experimental condition
Treatment with Flavivirus NS1 proteins
Untreated (no NS1)	WT	E343K	Stats	Untreated (no NS1)	WT	E343K
100	95.4286	96.0674	Number of values	9	12	9
100	95.977	93.3333	Minimum	95.74	76.6	82.98
100	91.6279	97.6415	Maximum	104.3	95.98	98.56
100	92.9578	98.5577	Range	8.541	19.38	15.58
100	91.5094	95.3271	Mean	100.5	90.17	92.36
100	94.2584	97.1292	Std. Deviation	2.2	6.733	6.182
100	94.3128	85.1064	Std. Error of Mean	0.7334	1.944	2.061
100	95.6938	82.9787
100	91.9811	85.1064
	80.8511
	76.5957
	80.8511
Panel D	DENV dissemination experiments (% NS3 + cells)
human EC	HPMEC (Human Lung Endothelial Cells)
Experimental conditions
Treatment with Flavivirus NS1 proteins
Untreated (no NS1)	WT	E343K	Stats	Untreated (no NS1)	WT	E343K
0.0855	7.925	3.325	Number of values	4	10	4
0.0535	3.73	1.065	Minimum	0.03	3.26	1.065
0.0355	3.63	1.23	Maximum	0.0855	7.925	3.325
0.03	3.73	1.085	Range	0.0555	4.665	2.26
	3.28		Mean	0.05113	4.21	1.676
	4.585		Std. Deviation	0.02502	1.395	1.102
	3.28		Std. Error of Mean	0.01251	0.4413	0.5508
	4.585
	4.095
	3.26
Panel E	DENV binding to cells (%)
Experimental condition
Untreated (no NS1)	BSA	WT	E343K	Stats	Untreated (no NS1)	BSA	WT	E343K
0.54	0.45	2.59	1.02	Number of values	3	3	3	3
0.45	0.59	2.75	0.98	Minimum	0.45	0.45	2.02	0.98
0.62	0.61	2.02	1.27	Maximum	0.62	0.61	2.75	1.27
				Range	0.17	0.16	0.73	0.29
				Mean	0.5367	0.55	2.453	1.09
				Std. Deviation	0.08505	0.08718	0.3837	0.1572
				Std. Error of Mean	0.0491	0.05033	0.2215	0.09074
Panel F	DENV infection of cells (Fold-increase)
Experimental condition
BSA	WT	E343K	Stats	BSA	WT	E343K
0.56	8.2	2.5	Number of values	6	6	6
0.75	7.65	3.45	Minimum	0.56	7.65	2.5
0.63	8.02	2.75	Maximum	0.75	8.6	3.8
0.75	8.6	3.5	Range	0.19	0.95	1.3
0.63	8.1	3.8	Mean	0.664	8.114	3.2
0.664	8.114	3.2	Std. Deviation	0.07473	0.3059	0.4909
			Std. Error of Mean	0.03051	0.1249	0.2004
Panel G	DENV infection of cells (titers)
BHK cells	DENV titers (PFU/mL)
Experimental condition
BSA	WT	E343K
962000	7.8884e+06	2405000
1710000	13081500	5899500
404000	3.24008e+06	1111000
1200000	10320000	4200000
1780000	14418000	6764000
1750000	1.41995e+07	5600000

## Sheet: Sup.Fig1
Panel A	DENV, ZIKV and KUNV infection of cells (% NS3 + cells, MFI)
Experimental condition
No virus	DENV	ZIKV	KUNV	DENV	ZIKV	KUNV	DENV	ZIKV	KUNV	DENV	ZIKV	KUNV	Stats	No virus	DENV	ZIKV	KUNV	DENV	ZIKV	KUNV	DENV	ZIKV	KUNV	DENV	ZIKV	KUNV
	Vero			HPMEC			HUVEC			HBMEC					Vero			HPMEC			HUVEC			HBMEC
0.21	13.173	13.586	9.461	0.234	0.62	0.621	0.102	0.231	0.098	0.091	0.101	0.0721	Number of values		5	5	5	5	5	5	5	5	5	5	5	5
0.091	7.791	10.553	8.59	0.453	0.321	0.542	0.231	0.12	0.102	0.06	0.0812	0.0832	Minimum	0.091	7.68	10.55	7.566	0.213	0.247	0.281	0.098	0.12	0.098	0.06	0.0812	0.0721
0.136	12.476	11.341	7.566	0.213	0.247	0.342	0.189	0.321	0.106	0.1	0.124	0.101	Maximum	0.235	13.17	13.59	9.461	0.453	0.62	0.621	0.231	0.328	0.231	0.1	0.912	0.103
0.235	7.68	10.662	9.321	0.432	0.345	0.281	0.098	0.328	0.231	0.0891	0.912	0.103	Range	0.144	5.493	3.033	1.895	0.24	0.373	0.34	0.133	0.208	0.133	0.04	0.8308	0.0309
													Mean	0.168	10.28	11.54	8.735	0.333	0.3833	0.4465	0.155	0.25	0.1343	0.08503	0.3046	0.08983
													Std. Deviation	0.06635	2.952	1.411	0.8676	0.127	0.1633	0.1611	0.0658	0.09727	0.06458	0.01735	0.4053	0.01479
													Std. Error of Mean	0.03317	1.476	0.7054	0.4338	0.06351	0.08163	0.08056	0.0329	0.04864	0.03229	0.008674	0.2027	0.007397

## Sheet: Sup. Fig2
Panel B	ELISA DENV NS1 bindig to DENV virion
Experimental condition
DENV NS1 (g/mL)µg/mL	DENV			SINV			Stats	DENV	SINV
0	0.252	0.22	0.302	0.177	0.232	0.202	Number of values	5	5
0.75	1.499	1.52	1.472	0.893	0.92	0.735	Minimum	0.258	0.2037
1.5	2.238	2.128	2.394	0.75	0.7	0.81	Maximum	2.954	0.8493
3	2.732	2.83	2.603	0.825	0.85	0.721	Range	2.696	0.6457
6	2.866	2.973	3.023	0.79	0.72	0.659	Mean	1.937	0.6656
							Std. Deviation	1.091	0.2626
							Std. Error of Mean	0.488	0.1174
